# Supplementary material for: The Patterns and Appropriateness of Systemic Antifungal Prescriptions in a Regional Hospital in Hong Kong
Source: Antibiotics (Basel). 2025 May 29;14(6):556. doi: 10.3390/antibiotics14060556 (PMC12189983; doi:10.3390/antibiotics14060556)
Supplement: Supplementary file 1 [file antibiotics-14-00556-s001.zip]

Archive with 1 entries (1 files):
- antibiotics-3643814 Supplementary Materials-main.pdf
